# Supplementary material for: 2‐Hydroxyisobutyrylation and Phosphorylation Crosstalk Guides Metastasis Prediction and Immunotherapy in Esophageal Squamous Cell Carcinoma
Source: MedComm (2020). 2026 Jun 19;7(7):e70815. doi: 10.1002/mco2.70815 (PMC13280666; doi:10.1002/mco2.70815)
Supplement: Supplementary file 2 — Table S1. Functional enrichment analysis of T and LN modules. Table S2. Shared motifs between Khib and phosphorylation. Table S3. Crosstalk protein list of LN module and T module. Table S4. Functional enrichment analysis of crosstalk proteins of LN modules. Table S5. Clinical information of serum cohort. Table S6. Functional enrichment analysis of each subtype. [file MCO2-7-e70815-s002.xlsx]

## Sheet: Table S1
Table S1. Functional enrichment analysis of T and LN modules.
a. GO Biological Processes enrichment of T module.
b. KEGG Pathway enrichment of T module.
c. Reactome Gene Sets enrichment of T module.
d. Hallmark Gene Sets enrichment of T module.
e. GO Biological Processes enrichment of LN module.
f. KEGG Pathway enrichment of LN module.
g. Reactome Gene Sets enrichment of LN module.
h. Hallmark Gene Sets enrichment of LN module.

## Sheet: 1.a
GO	Category	Description	Count	%	Log10(P)	Log10(q)
GO:0030029	GO Biological Processes	actin filament-based process	15	30.61	-13.49	-9.31
GO:0031032	GO Biological Processes	actomyosin structure organization	7	14.29	-8.92	-5.22
GO:0061061	GO Biological Processes	muscle structure development	10	20.41	-8.01	-4.54
GO:0098900	GO Biological Processes	regulation of action potential	4	8.16	-5.53	-2.36
GO:0006936	GO Biological Processes	muscle contraction	5	10.2	-4.4	-1.5
GO:0060306	GO Biological Processes	regulation of membrane repolarization	3	6.12	-4.39	-1.5
GO:0034109	GO Biological Processes	homotypic cell-cell adhesion	3	6.12	-3.79	-1.05
GO:0006406	GO Biological Processes	mRNA export from nucleus	3	6.12	-3.73	-1.02
GO:0030239	GO Biological Processes	myofibril assembly	3	6.12	-3.7	-1
GO:0030855	GO Biological Processes	epithelial cell differentiation	6	12.24	-3.29	-0.7
GO:0022904	GO Biological Processes	respiratory electron transport chain	3	6.12	-3.07	-0.55
GO:0062197	GO Biological Processes	cellular response to chemical stress	4	8.16	-2.95	-0.47
GO:0044089	GO Biological Processes	positive regulation of cellular component biogenesis	5	10.2	-2.85	-0.42
GO:0051056	GO Biological Processes	regulation of small GTPase mediated signal transduction	4	8.16	-2.83	-0.42
GO:1901888	GO Biological Processes	regulation of cell junction assembly	3	6.12	-2.25	-0.07
GO:0007005	GO Biological Processes	mitochondrion organization	4	8.16	-2.24	-0.06
GO:0022613	GO Biological Processes	ribonucleoprotein complex biogenesis	4	8.16	-2.11	0

## Sheet: 1.b
GO	Category	Description	Count	%	Log10(P)	Log10(q)
hsa04820	KEGG Pathway	Cytoskeleton in muscle cells	8	16.33	-8.45	-5.89
hsa04510	KEGG Pathway	Focal adhesion	5	10.2	-4.72	-2.86
hsa04971	KEGG Pathway	Gastric acid secretion	3	6.12	-3.59	-1.88
hsa03013	KEGG Pathway	Nucleocytoplasmic transport	3	6.12	-3.14	-1.54

## Sheet: 1.c
GO	Category	Description	Count	%	Log10(P)	Log10(q)
R-HSA-194315	Reactome Gene Sets	Signaling by Rho GTPases	15	30.61	-12.68	-9.42
R-HSA-9012999	Reactome Gene Sets	RHO GTPase cycle	7	14.29	-5.13	-2.85
R-HSA-159227	Reactome Gene Sets	Transport of the SLBP independent Mature mRNA	3	6.12	-4.64	-2.42
R-HSA-9696264	Reactome Gene Sets	RND3 GTPase cycle	3	6.12	-4.36	-2.24
R-HSA-445355	Reactome Gene Sets	Smooth Muscle Contraction	3	6.12	-4.27	-2.17
R-HSA-2029482	Reactome Gene Sets	Regulation of actin dynamics for phagocytic cup formation	3	6.12	-3.87	-1.9
R-HSA-109582	Reactome Gene Sets	Hemostasis	6	12.24	-3.32	-1.5
R-HSA-6798695	Reactome Gene Sets	Neutrophil degranulation	5	10.2	-2.99	-1.17
R-HSA-196854	Reactome Gene Sets	Metabolism of vitamins and cofactors	3	6.12	-2.38	-0.64
R-HSA-382551	Reactome Gene Sets	Transport of small molecules	5	10.2	-2.18	-0.48
R-HSA-1428517	Reactome Gene Sets	Aerobic respiration and respiratory electron transport	3	6.12	-2.07	-0.38

## Sheet: 1.d
GO	Category	Description	Count	%	Log10(P)	Log10(q)
M5909	Hallmark Gene Sets	HALLMARK MYOGENESIS	7	14.29	-7.48	-5.78
M5893	Hallmark Gene Sets	HALLMARK MITOTIC SPINDLE	6	12.24	-6.09	-4.69
M5907	Hallmark Gene Sets	HALLMARK ESTROGEN RESPONSE LATE	4	8.16	-3.51	-2.29
M5891	Hallmark Gene Sets	HALLMARK HYPOXIA	3	6.12	-2.38	-1.58
M5906	Hallmark Gene Sets	HALLMARK ESTROGEN RESPONSE EARLY	3	6.12	-2.38	-1.58
M5930	Hallmark Gene Sets	HALLMARK EPITHELIAL MESENCHYMAL TRANSITION	3	6.12	-2.38	-1.58
M5905	Hallmark Gene Sets	HALLMARK ADIPOGENESIS	3	6.12	-2.38	-1.58
M5936	Hallmark Gene Sets	HALLMARK OXIDATIVE PHOSPHORYLATION	3	6.12	-2.38	-1.58

## Sheet: 1.e
GO	Category	Description	Count	%	Log10(P)	Log10(q)
GO:0055086	GO Biological Processes	nucleobase-containing small molecule metabolic process	75	10.79	-32.58	-28.41
GO:0030036	GO Biological Processes	actin cytoskeleton organization	69	9.93	-29.96	-26.63
GO:0061024	GO Biological Processes	membrane organization	77	11.08	-27.61	-24.34
GO:0006457	GO Biological Processes	protein folding	44	6.33	-27.48	-24.26
GO:0060627	GO Biological Processes	regulation of vesicle-mediated transport	58	8.35	-22.7	-19.88
GO:1903829	GO Biological Processes	positive regulation of protein localization	56	8.06	-22.62	-19.82
GO:0072524	GO Biological Processes	pyridine-containing compound metabolic process	30	4.32	-21.52	-18.77
GO:0010638	GO Biological Processes	positive regulation of organelle organization	56	8.06	-21.51	-18.77
GO:0006886	GO Biological Processes	intracellular protein transport	58	8.35	-21.13	-18.41
GO:0043086	GO Biological Processes	negative regulation of catalytic activity	51	7.34	-20.79	-18.09
GO:0044248	GO Biological Processes	cellular catabolic process	68	9.78	-20.14	-17.45
GO:0009611	GO Biological Processes	response to wounding	49	7.05	-19.54	-16.91
GO:0006412	GO Biological Processes	translation	47	6.76	-19.49	-16.87
GO:0019752	GO Biological Processes	carboxylic acid metabolic process	67	9.64	-19.44	-16.83
GO:1902903	GO Biological Processes	regulation of supramolecular fiber organization	46	6.62	-18.93	-16.33
GO:0030162	GO Biological Processes	regulation of proteolysis	54	7.77	-16.91	-14.41
GO:0006897	GO Biological Processes	endocytosis	46	6.62	-14.7	-12.32
GO:0051336	GO Biological Processes	regulation of hydrolase activity	54	7.77	-14.32	-11.96
GO:0061061	GO Biological Processes	muscle structure development	46	6.62	-14.04	-11.7
GO:1904851	GO Biological Processes	positive regulation of establishment of protein localization to telomere	9	1.29	-13.79	-11.46

## Sheet: 1.f
GO	Category	Description	Count	%	Log10(P)	Log10(q)
hsa05020	KEGG Pathway	Prion disease	51	7.34	-30.19	-27.64
hsa01200	KEGG Pathway	Carbon metabolism	32	4.6	-24.98	-22.9
hsa04820	KEGG Pathway	Cytoskeleton in muscle cells	40	5.76	-22.71	-20.85
hsa04810	KEGG Pathway	Regulation of actin cytoskeleton	36	5.18	-19.04	-17.49
hsa04510	KEGG Pathway	Focal adhesion	32	4.6	-17.08	-15.57
hsa04141	KEGG Pathway	Protein processing in endoplasmic reticulum	29	4.17	-16.49	-15.02
hsa05171	KEGG Pathway	Coronavirus disease - COVID-19	32	4.6	-15.03	-13.59
hsa04144	KEGG Pathway	Endocytosis	32	4.6	-14.31	-12.96
hsa03050	KEGG Pathway	Proteasome	15	2.16	-13.24	-11.94
hsa04610	KEGG Pathway	Complement and coagulation cascades	19	2.73	-12.96	-11.72
hsa00020	KEGG Pathway	Citrate cycle (TCA cycle)	12	1.73	-11.95	-10.82
hsa05146	KEGG Pathway	Amoebiasis	17	2.45	-9.7	-8.65
hsa00071	KEGG Pathway	Fatty acid degradation	11	1.58	-8.6	-7.58
hsa05133	KEGG Pathway	Pertussis	13	1.87	-7.62	-6.64
hsa05170	KEGG Pathway	Human immunodeficiency virus 1 infection	20	2.88	-6.93	-6.02
hsa04145	KEGG Pathway	Phagosome	17	2.45	-6.87	-5.98
hsa05203	KEGG Pathway	Viral carcinogenesis	19	2.73	-6.53	-5.65
hsa00030	KEGG Pathway	Pentose phosphate pathway	8	1.15	-6.44	-5.59
hsa01212	KEGG Pathway	Fatty acid metabolism	10	1.44	-6.21	-5.38
hsa05412	KEGG Pathway	Arrhythmogenic right ventricular cardiomyopathy	12	1.73	-6.21	-5.38

## Sheet: f.g
GO	Category	Description	Count	%	Log10(P)	Log10(q)
R-HSA-6798695	Reactome Gene Sets	Neutrophil degranulation	88	12.66	-52.29	-48.87
R-HSA-9675108	Reactome Gene Sets	Nervous system development	83	11.94	-41	-37.87
R-HSA-9716542	Reactome Gene Sets	Signaling by Rho GTPases, Miro GTPases and RHOBTB3	83	11.94	-33.41	-30.59
R-HSA-5653656	Reactome Gene Sets	Vesicle-mediated transport	75	10.79	-29.22	-26.58
R-HSA-5357801	Reactome Gene Sets	Programmed Cell Death	44	6.33	-28.36	-25.78
R-HSA-1428517	Reactome Gene Sets	Aerobic respiration and respiratory electron transport	44	6.33	-24.59	-22.24
R-HSA-76002	Reactome Gene Sets	Platelet activation, signaling and aggregation	44	6.33	-24.38	-22.07
R-HSA-1280215	Reactome Gene Sets	Cytokine Signaling in Immune system	72	10.36	-22.9	-20.65
R-HSA-9837999	Reactome Gene Sets	Mitochondrial protein degradation	27	3.88	-21.15	-19.03
R-HSA-8957275	Reactome Gene Sets	Post-translational protein phosphorylation	25	3.6	-17.62	-15.77
R-HSA-389957	Reactome Gene Sets	Prefoldin mediated transfer of substrate to CCT/TriC	13	1.87	-13.93	-12.27
R-HSA-9006934	Reactome Gene Sets	Signaling by Receptor Tyrosine Kinases	45	6.47	-13.11	-11.57
R-HSA-9679506	Reactome Gene Sets	SARS-CoV Infections	39	5.61	-12.96	-11.44
R-HSA-373760	Reactome Gene Sets	L1CAM interactions	21	3.02	-12.42	-10.96
R-HSA-6802948	Reactome Gene Sets	Signaling by high-kinase activity BRAF mutants	13	1.87	-12.21	-10.8
R-HSA-2682334	Reactome Gene Sets	EPH-Ephrin signaling	18	2.59	-11.53	-10.2
R-HSA-1474244	Reactome Gene Sets	Extracellular matrix organization	31	4.46	-11.46	-10.15
R-HSA-75153	Reactome Gene Sets	Apoptotic execution phase	14	2.01	-11.12	-9.85
R-HSA-373755	Reactome Gene Sets	Semaphorin interactions	15	2.16	-10.81	-9.56
R-HSA-9824439	Reactome Gene Sets	Bacterial Infection Pathways	15	2.16	-10.04	-8.86

## Sheet: 1.h
GO	Category	Description	Count	%	Log10(P)	Log10(q)
M5936	Hallmark Gene Sets	HALLMARK OXIDATIVE PHOSPHORYLATION	58	8.35	-46.35	-44.66
M5926	Hallmark Gene Sets	HALLMARK MYC TARGETS V1	54	7.77	-41.33	-39.93
M5924	Hallmark Gene Sets	HALLMARK MTORC1 SIGNALING	44	6.33	-29.59	-28.37
M5905	Hallmark Gene Sets	HALLMARK ADIPOGENESIS	40	5.76	-25.26	-24.16
M5935	Hallmark Gene Sets	HALLMARK FATTY ACID METABOLISM	31	4.46	-19.44	-18.44
M5934	Hallmark Gene Sets	HALLMARK XENOBIOTIC METABOLISM	32	4.6	-17.28	-16.36
M5921	Hallmark Gene Sets	HALLMARK COMPLEMENT	31	4.46	-16.35	-15.5
M5937	Hallmark Gene Sets	HALLMARK GLYCOLYSIS	27	3.88	-12.82	-12.07
M5922	Hallmark Gene Sets	HALLMARK UNFOLDED PROTEIN RESPONSE	20	2.88	-11.88	-11.18
M5930	Hallmark Gene Sets	HALLMARK EPITHELIAL MESENCHYMAL TRANSITION	24	3.45	-10.36	-9.71
M5893	Hallmark Gene Sets	HALLMARK MITOTIC SPINDLE	23	3.31	-9.63	-9.01
M5938	Hallmark Gene Sets	HALLMARK REACTIVE OXYGEN SPECIES PATHWAY	12	1.73	-9.09	-8.51
M5915	Hallmark Gene Sets	HALLMARK APICAL JUNCTION	22	3.17	-8.83	-8.28
M5949	Hallmark Gene Sets	HALLMARK PEROXISOME	16	2.3	-8.7	-8.18
M5909	Hallmark Gene Sets	HALLMARK MYOGENESIS	21	3.02	-8.09	-7.62
M5923	Hallmark Gene Sets	HALLMARK PI3K AKT MTOR SIGNALING	15	2.16	-7.75	-7.3
M5941	Hallmark Gene Sets	HALLMARK UV RESPONSE UP	18	2.59	-7.58	-7.16
M5907	Hallmark Gene Sets	HALLMARK ESTROGEN RESPONSE LATE	20	2.88	-7.38	-6.98
M5892	Hallmark Gene Sets	HALLMARK CHOLESTEROL HOMEOSTASIS	11	1.58	-6.02	-5.65
M5910	Hallmark Gene Sets	HALLMARK PROTEIN SECRETION	12	1.73	-5.69	-5.33

## Sheet: Table S2
Table S2. Shared motifs between Khib and phosphorylation
Khib motif	Phos motif
xxxxxxxxxG_K_xxxxxxxAxx	xxxxxG_S_xxxxxx
xxxxxxxxxG_K_xxxxxxxxxx
xxxxxxxxxx_K_Dxxxxxxxxx	xxxxxx_S_Dxxxxx
xxxxxxxxxD_K_xxxxxxxxxK	xxxxxD_S_xxxxxx
xxxxxxxxxD_K_xxxxxxxKxx
xxRxxxxxxD_K_xxxxxxxxxx
xxxxxxxxxD_K_xxxxxxxxxx
xxxxxxxxxx_K_ExxxxxxKxx	xxxxxx_S_Exxxxx
xxxxxxxxxx_K_ExxxxxxxKx
xxxxxxxxxx_K_Exxxxxxxxx
xxxxxxxxxH_K_xxxxxxxxxx	xxxxxH_S_xxxxxx
xxxxxxxxxx_K_xxDxxxxxxK xxxKxxxxxx_K_xxDxxxxxxx xxxxxxxxxx_K_xxDxxxxxxx	xxxxxx_S_xxDxxx xxxxxx_T_xxDxxx
xxKxxxxDxx_K_xxxxxxxxxx	xxxDxx_Y_xxxxxx
xxxKxxxDxx_K_xxxxxxxxxx
xxxxxxxDxx_K_xxxxxxKxxx
xxxxxxxDxx_K_xxxxxxxxxx
xxxxxxxxxx_K_xxxExxxKxx	xxxxxx_T_xxxExx
xxxxxxxxxx_K_xxxDxxxKxx	xxxxxx_T_xxxDxx

[truncated: 20 more sheets: Table S3, 3.a, 3.b, 3.c, 3.d, Table S4, 4.a, 4.b, 4.c, Table S5, Table S6, 6.a, 6.b, 6.c, 6.d, 6.e, 6.f, 6.g, 6.h, 6.i]
